# Supplementary material for: Functional large-conductance calcium and voltage-gated potassium channels in extracellular vesicles act as gatekeepers of structural and functional integrity
Source: Nat Commun. 2025 Jan 2;16:42. doi: 10.1038/s41467-024-55379-4 (PMC11697022; doi:10.1038/s41467-024-55379-4)
Supplement: Supplementary file 4 — Source Data [file 41467_2024_55379_MOESM4_ESM.xlsx]

## Sheet: Figure 1
Figure 1a
				ALIX (IR800), CST #2171S					CD81 (IR680), SBI #CD81A-1			LAMP1 (IR800) Thermo #14107182
												Ponceau S loading control
				GAPDH (IR680), CST #2118
									E-Cadherin (IR800), Thermo #14324982
				Ponceau S loading control
												TOMM20 (Chemi.) MAB-32148
									Ponceau S loading control
Figure 1f
Voltage (mV)	n1	n2	n3	n4	n5	n6	n7	n8
100	25	27	24	27	26	22	26	26
80
60	22	23	24	25	22	23	22	23
40	20	22	20	20	22	21	20	20
20	15	15.9	14	16	14	15	15	13
0	4.4	6	4.1	4.3	4.2	4.3	6.9	4.4
-20
-40	-4.5	-5	-3	-5	-5.5	-3.5	-4	-2.5
-60
-80	-6	-8	-8	-7	-8	-5.5	-9	-7
-100
Figure 1h
	Control	IbTx
	0.9	0.2
	0.7	0.1
	0.38	0.2
	0.75	0.1
	0.6	0.2
Figure 1j
	4mM K+	145mM K+	PBS
	177.3	192	176.3
	156.9	227.5	171.5
	147.9	231.7	184.5
			181.6
			180.8
Figure 1k
	NS1619	IbTx
	165.5	146.2
	163.8	161.9
	171.8	149.1
Figure 1l
	4mM K+	145mM K+	PBS
	91.4	79.8	150.4
	56.3	96.7	159
	114.9	153.2	144.4
			140
Figure 1m
	Kcnma1+/+	Kcnma1-/-
	176.3	150.4
	171.5	159
	184.5	144.4
	181.6
	180.8
Figure 1o
	Kcnma1+/+	Kcnma1-/-
	173000000	206000000
	112000000	199000000
	118000000	215000000
	115000000

## Sheet: Figure 2
Figure 2a
	BKCa(Alomone labs, #APC21)
	Ponceau S loading control

## Sheet: Figure 3
Figure 3a
Reporter Counts
Code Class	Name	Background Correction Factors	Accession	KO1	KO2	KO3	Wt3	Wt4	Wt5
Positive	POS_A(128)		ERCC_00117.1	10338.2	10421.6	10397.1	10335	10354.4	10500
Positive	POS_B(32)		ERCC_00112.1	4320.77	4264.36	4248.38	4302.43	4323.59	4149.24
Positive	POS_C(8)		ERCC_00002.1	1209.82	1125.38	1210.69	1206.72	1158.63	1179.41
Positive	POS_D(2)		ERCC_00092.1	194.221	224.213	182.808	195.075	205.979	207.723
Positive	POS_E(0.5)		ERCC_00035.1	23.1012	35.5723	39.4078	43.1321	33.6697	39.111
Positive	POS_F(0.125)		ERCC_00034.1	11.9784	26.9487	19.7039	15.6844	21.7863	22.5975
Negative	NEG_A(0)		ERCC_00096.1	3.42239	5.38974	6.56797	4.90138	3.96114	2.6074
Negative	NEG_B(0)		ERCC_00041.1	7.70039	8.62359	13.1359	7.8422	7.92229	11.2987
Negative	NEG_C(0)		ERCC_00019.1	23.9568	33.4164	24.0825	16.6647	18.8154	16.5135
Negative	NEG_D(0)		ERCC_00076.1	2.5668	5.38974	9.85195	5.88165	7.92229	4.34567
Negative	NEG_E(0)		ERCC_00098.1	7.70039	5.38974	10.9466	9.80275	4.95143	6.08393
Negative	NEG_F(0)		ERCC_00126.1	7.70039	15.0913	14.2306	11.7633	9.90286	9.56046
Negative	NEG_G(0)		ERCC_00144.1	4.27799	2.1559	3.28398	4.90138	6.932	4.34567
Negative	NEG_H(0)		ERCC_00154.1	7.70039	1.07795	4.37864	8.82248	5.94171	2.6074
Housekeeping	Actb|0		NM_007393.1	30.8015	35.5723	40.5025	34.3096	45.5531	33.0271
Housekeeping	B2m|0		NM_009735.3	0	10.7795	3.28398	3.9211	0.990286	3.47653
Housekeeping	Gapdh|0		NM_008084.1	4.27799	5.38974	3.28398	2.94083	8.91257	6.08393
Housekeeping	Rpl19|0		NM_009078.1	78.7151	83.002	89.7622	75.4812	83.184	83.4368
				KO1	KO2	KO3	Wt3	Wt4	Wt5
Endogenous1	mmu-let-7a|0.013	0.013	MIMAT0000521	98.3262	70.4073	151.639	168.55	129.799	137.277
Endogenous1	mmu-let-7b|0	0	MIMAT0000522	47.0579	78.6902	59.1117	19.6055	11.8834	24.3357
Endogenous1	mmu-let-7c|0	0	MIMAT0000523	61.6031	105.639	119.318	19.6055	18.8154	31.2888
Endogenous1	mmu-let-7d|0	0	MIMAT0000383	21.39	14.0133	113.845	9.80275	9.90286	10.4296
Endogenous1	mmu-let-7e|0	0	MIMAT0000524	35.0795	33.4164	52.5437	32.3491	48.524	34.7653
Endogenous1	mmu-let-7f|0	0	MIMAT0000525	32.5127	34.4944	74.4369	24.5069	41.592	31.2888
Endogenous1	mmu-let-7g|0	0	MIMAT0000121	90.6934	326.618	206.891	84.3037	99.0286	128.632
Endogenous1	mmu-let-7i|0	0	MIMAT0000122	29.9459	76.5343	158.726	10.783	8.91257	16.5135
Endogenous1	mmu-miR-1|0	0	MIMAT0000123	51.3359	73.3005	49.2597	49.0138	21.7863	19.1209
Endogenous1	mmu-miR-7a|0	0	MIMAT0000677	5.13359	12.9354	5.4733	1.96055	5.94171	8.69133
Endogenous1	mmu-miR-7b|0	0	MIMAT0000678	7.70039	11.8574	10.9466	14.7041	9.90286	14.7753
Endogenous1	mmu-miR-9|0	0	MIMAT0000142	6.84479	4.31179	5.4733	3.9211	3.96114	4.34567
Endogenous1	mmu-miR-10a|0	0	MIMAT0000648	5.98919	8.62359	6.56797	4.90138	5.94171	0
Endogenous1	mmu-miR-10b|0	0	MIMAT0000208	1.7112	9.70154	13.1359	2.94083	7.92229	6.08393
Endogenous1	mmu-miR-15a|0	0	MIMAT0000526	30.8015	81.9241	258.34	9.80275	8.91257	24.3357
Endogenous1	mmu-miR-15b|0	0	MIMAT0000124	22.2456	43.1179	167.483	8.82248	14.8543	11.2987
Endogenous1	mmu-miR-16|0	0	MIMAT0000527	966.826	2737.99	1482.17	3440.77	4913.8	4552.52
Endogenous1	mmu-miR-18a|0	0	MIMAT0000528	6.84479	10.7795	8.75729	13.7239	7.92229	6.95306
Endogenous1	mmu-miR-18b|0	0	MIMAT0004858	5.13359	3.23385	9.85195	10.783	2.97086	5.2148
Endogenous1	mmu-miR-19a|0	0	MIMAT0000651	27.3791	78.6902	48.1651	135.278	150.523	138.192
Endogenous1	mmu-miR-19b|0	0	MIMAT0000513	8.55598	12.9354	18.6092	27.4477	39.6114	47.8023
Endogenous1	mmu-miR-20a+mmu-miR-20b|0	0	MIMAT0000529	61.6031	223.135	105.087	231.345	282.231	467.594
Endogenous1	mmu-miR-21|0	0	MIMAT0000530	57.3251	128.276	87.5729	289.181	269.358	349.392
Endogenous1	mmu-miR-22|0	0	MIMAT0000531	68.4479	137.977	87.5729	309.767	375.318	473.678
Endogenous1	mmu-miR-23a|0	0	MIMAT0000532	38.5019	49.5856	44.8811	180.371	226.775	134.716
Endogenous1	mmu-miR-23b|0	0	MIMAT0000125	4.27799	12.9354	16.4199	1.96055	7.92229	8.69133
Endogenous1	mmu-miR-24|0	0	MIMAT0000219	9.41158	2.1559	6.56797	15.6844	15.8446	19.1209
Endogenous1	mmu-miR-25|0	0	MIMAT0000652	86.4154	342.788	233.163	704.818	922.946	1015.15
Endogenous1	mmu-miR-26a|0	0	MIMAT0000533	4.27799	2.1559	4.37864	5.88165	1.98057	3.47653
Endogenous1	mmu-miR-26b|0	0	MIMAT0000534	24.8124	32.3385	32.8398	13.7239	13.864	18.2518
Endogenous1	mmu-miR-27a|0	0	MIMAT0000537	16.2564	31.2605	22.9879	53.9151	66.3491	66.9232
Endogenous1	mmu-miR-27b|0	0	MIMAT0000126	5.13359	10.7795	3.28398	7.8422	4.95143	9.56046
Endogenous1	mmu-miR-28|0	0	MIMAT0000653	6.84479	16.1692	8.75729	4.90138	8.91257	6.08393
Endogenous1	mmu-miR-29a|0	0	MIMAT0000535	37.6463	61.4431	63.4903	81.3629	82.1937	128.632
Endogenous1	mmu-miR-29b|0	0	MIMAT0000127	14.5452	14.0133	32.8398	1.96055	6.932	6.95306
Endogenous1	mmu-miR-29c|0	0	MIMAT0000536	14.5452	22.6369	21.8932	35.2899	24.7571	30.4197
Endogenous1	mmu-miR-30a|0	0	MIMAT0000128	23.9568	54.9754	36.1238	48.0335	51.4949	91.259
Endogenous1	mmu-miR-30b|0	0	MIMAT0000130	61.6031	92.7036	78.8156	99.9881	79.2229	122.548
Endogenous1	mmu-miR-30c|0	0	MIMAT0000514	20.5344	50.6636	28.4612	16.6647	13.864	23.4666
Endogenous1	mmu-miR-30d|0	0	MIMAT0000515	23.1012	33.4164	21.8932	49.0138	59.4171	76.4837
Endogenous1	mmu-miR-30e|0	0	MIMAT0000248	16.2564	17.2472	10.9466	10.783	14.8543	18.2518
Endogenous1	mmu-miR-31|0	0	MIMAT0000538	8.55598	4.31179	2.18932	4.90138	5.94171	6.08393
Endogenous1	mmu-miR-32|0	0	MIMAT0000654	1.7112	7.54564	4.37864	8.82248	5.94171	1.73827
Endogenous1	mmu-miR-33|0	0	MIMAT0000667	4.27799	9.70154	3.28398	6.86193	3.96114	6.08393
Endogenous1	mmu-miR-34a|0	0	MIMAT0000542	3.42239	3.23385	9.85195	4.90138	8.91257	6.95306
Endogenous1	mmu-miR-34b-3p|0	0	MIMAT0004581	7.70039	10.7795	10.9466	7.8422	10.8931	7.8222
Endogenous1	mmu-miR-34b-5p|0	0	MIMAT0000382	3.42239	3.23385	2.18932	9.80275	14.8543	7.8222
Endogenous1	mmu-miR-34c|0.124	0.124	MIMAT0000381	160.603	116.6	347.279	272.191	99.4801	0.869133
Endogenous1	mmu-miR-92a|0	0	MIMAT0000539	1.7112	11.8574	10.9466	4.90138	17.8251	18.2518
Endogenous1	mmu-miR-92b|0	0	MIMAT0004899	1.7112	7.54564	5.4733	2.94083	4.95143	5.2148
Endogenous1	mmu-miR-93|0	0	MIMAT0000540	16.2564	46.3518	19.7039	75.4812	84.1743	106.034
Endogenous1	mmu-miR-96|0	0	MIMAT0000541	4.27799	12.9354	5.4733	3.9211	6.932	6.95306
Endogenous1	mmu-miR-98|0	0	MIMAT0000545	6.84479	7.54564	6.56797	0.980275	4.95143	5.2148
Endogenous1	mmu-miR-99a|0	0	MIMAT0000131	8.55598	16.1692	18.6092	4.90138	6.932	7.8222
Endogenous1	mmu-miR-99b|0	0	MIMAT0000132	6.84479	9.70154	6.56797	4.90138	4.95143	9.56046
Endogenous1	mmu-miR-100|0	0	MIMAT0000655	0.855598	4.31179	8.75729	5.88165	1.98057	6.08393
Endogenous1	mmu-miR-101a|0	0	MIMAT0000133	5.13359	16.1692	7.66263	6.86193	5.94171	10.4296
Endogenous1	mmu-miR-101b|0	0	MIMAT0000616	11.9784	28.0267	15.3253	26.4674	19.8057	32.1579
Endogenous1	mmu-miR-103|0	0	MIMAT0000546	9.41158	11.8574	18.6092	7.8422	5.94171	7.8222
Endogenous1	mmu-miR-105|0	0	MIMAT0004856	7.70039	6.46769	6.56797	6.86193	7.92229	5.2148
Endogenous1	mmu-miR-106a+mmu-miR-17|0	0	MIMAT0000385	50.4803	155.225	67.869	193.114	310.95	303.327
Endogenous1	mmu-miR-106b|0	0	MIMAT0000386	71.0147	202.654	89.7622	249.97	380.27	409.362
Endogenous1	mmu-miR-107|0	0	MIMAT0000647	8.55598	8.62359	12.0413	6.86193	12.8737	6.08393
Endogenous1	mmu-miR-122|0	0	MIMAT0000246	31.6571	3.23385	7.66263	3.9211	4.95143	3.47653
Endogenous1	mmu-miR-124|0	0	MIMAT0000134	4.27799	4.31179	4.37864	7.8422	5.94171	6.08393
Endogenous1	mmu-miR-125a-3p|0	0	MIMAT0004528	9.41158	6.46769	5.4733	8.82248	7.92229	5.2148
Endogenous1	mmu-miR-125a-5p|0	0	MIMAT0000135	9.41158	19.4031	7.66263	7.8422	12.8737	6.95306
Endogenous1	mmu-miR-125b-3p|0	0	MIMAT0004669	14.5452	6.46769	4.37864	7.8422	8.91257	7.8222
Endogenous1	mmu-miR-125b-5p|0	0	MIMAT0000136	32.5127	37.7282	36.1238	24.5069	21.7863	22.5975
Endogenous1	mmu-miR-126-3p|0	0	MIMAT0000138	22.2456	61.4431	15.3253	19.6055	24.7571	31.2888
Endogenous1	mmu-miR-126-5p|0	0	MIMAT0000137	11.9784	28.0267	12.0413	13.7239	21.7863	24.3357
Endogenous1	mmu-miR-127|0	0	MIMAT0000139	3.42239	2.1559	9.85195	2.94083	4.95143	3.47653
Endogenous1	mmu-miR-128|0	0	MIMAT0000140	11.1228	6.46769	2.18932	10.783	6.932	13.037
Endogenous1	mmu-miR-129-3p|0	0	MIMAT0000544	5.98919	17.2472	4.37864	7.8422	9.90286	6.08393
Endogenous1	mmu-miR-129-5p|0	0	MIMAT0000209	8.55598	9.70154	3.28398	7.8422	12.8737	8.69133
Endogenous1	mmu-miR-130a|0	0	MIMAT0000141	17.9676	24.7928	18.6092	74.5009	84.1743	112.118
Endogenous1	mmu-miR-130b|0	0	MIMAT0000387	29.0903	23.7149	17.5146	31.3688	32.6794	50.4097
Endogenous1	mmu-miR-132|0	0	MIMAT0000144	5.98919	7.54564	10.9466	17.645	11.8834	9.56046
Endogenous1	mmu-miR-133a|0	0	MIMAT0000145	7.70039	19.4031	21.8932	15.6844	5.94171	17.3827
Endogenous1	mmu-miR-133b|0	0	MIMAT0000769	6.84479	5.38974	6.56797	6.86193	1.98057	5.2148
Endogenous1	mmu-miR-134|0	0	MIMAT0000146	1.7112	9.70154	2.18932	4.90138	6.932	4.34567
Endogenous1	mmu-miR-135a|0	0	MIMAT0000147	8.55598	17.2472	17.5146	16.6647	13.864	16.5135
Endogenous1	mmu-miR-135b|0	0	MIMAT0000612	4.27799	4.31179	9.85195	4.90138	8.91257	4.34567
Endogenous1	mmu-miR-136|0	0	MIMAT0000148	30.8015	34.4944	21.8932	38.2307	25.7474	33.0271
Endogenous1	mmu-miR-137|0	0	MIMAT0000149	4.27799	1.07795	2.18932	5.88165	5.94171	5.2148
Endogenous1	mmu-miR-138|0	0	MIMAT0000150	1.7112	5.38974	8.75729	1.96055	4.95143	5.2148
Endogenous1	mmu-miR-139-3p|0	0	MIMAT0004662	0	3.23385	2.18932	3.9211	1.98057	1.73827
Endogenous1	mmu-miR-139-5p|0	0	MIMAT0000656	4.27799	11.8574	6.56797	7.8422	7.92229	7.8222
Endogenous1	mmu-miR-140|0	0	MIMAT0000151	8.55598	29.1046	26.2719	29.4083	36.6406	50.4097
Endogenous1	mmu-miR-141|0	0	MIMAT0000153	8.55598	8.62359	5.4733	7.8422	13.864	14.7753
Endogenous1	mmu-miR-142-3p|0	0	MIMAT0000155	23.1012	32.3385	123.697	9.80275	10.8931	14.7753
Endogenous1	mmu-miR-142-5p|0	0	MIMAT0000154	74.4371	87.3138	98.5195	118.613	126.757	104.296
Endogenous1	mmu-miR-143|0	0	MIMAT0000247	10.2672	14.0133	3.28398	8.82248	6.932	8.69133
Endogenous1	mmu-miR-144|0	0	MIMAT0000156	148.874	406.387	2750.88	41.1716	39.6114	78.222
Endogenous1	mmu-miR-145|0	0	MIMAT0000157	21.39	10.7795	15.3253	27.4477	25.7474	24.3357
Endogenous1	mmu-miR-146a|0	0	MIMAT0000158	17.9676	23.7149	22.9879	54.8954	66.3491	37.3727
Endogenous1	mmu-miR-146b|0	0	MIMAT0003475	3.42239	5.38974	10.9466	6.86193	4.95143	6.95306
Endogenous1	mmu-miR-147|0	0	MIMAT0004857	3.42239	2.1559	6.56797	3.9211	8.91257	10.4296
Endogenous1	mmu-miR-148a|0	0	MIMAT0000516	43.6355	66.8328	55.8277	83.3234	108.931	73.8763
Endogenous1	mmu-miR-148b|0	0	MIMAT0000580	10.2672	24.7928	21.8932	46.0729	68.3297	75.6146
Endogenous1	mmu-miR-149|0	0	MIMAT0000159	2.5668	2.1559	5.4733	3.9211	3.96114	3.47653
Endogenous1	mmu-miR-150|0	0	MIMAT0000160	29.0903	20.481	38.3131	43.1321	40.6017	59.9702
Endogenous1	mmu-miR-151-3p|0	0	MIMAT0000161	3.42239	4.31179	4.37864	5.88165	6.932	11.2987
Endogenous1	mmu-miR-151-5p|0	0	MIMAT0004536	6.84479	4.31179	13.1359	5.88165	5.94171	4.34567
Endogenous1	mmu-miR-152|0	0	MIMAT0000162	8.55598	14.0133	17.5146	18.6252	14.8543	18.2518
Endogenous1	mmu-miR-153|0	0	MIMAT0000163	3.42239	3.23385	1.09466	2.94083	1.98057	3.47653
Endogenous1	mmu-miR-154|0	0	MIMAT0000164	3.42239	6.46769	5.4733	4.90138	3.96114	2.6074
Endogenous1	mmu-miR-155|0.022	0.022	MIMAT0000165	169.557	135.071	170.815	224.536	178.22	149.68
Endogenous1	mmu-miR-181a|0	0	MIMAT0000210	5.13359	17.2472	37.2185	3.9211	1.98057	8.69133
Endogenous1	mmu-miR-181b+mmu-miR-181d|0	0	MIMAT0000673	11.9784	7.54564	7.66263	7.8422	2.97086	6.95306
Endogenous1	mmu-miR-181c|0	0	MIMAT0000674	5.13359	8.62359	12.0413	12.7436	5.94171	9.56046
Endogenous1	mmu-miR-182|0	0	MIMAT0000211	8.55598	2.1559	3.28398	8.82248	3.96114	0.869133
Endogenous1	mmu-miR-183|0	0	MIMAT0000212	4.27799	3.23385	6.56797	5.88165	7.92229	9.56046
Endogenous1	mmu-miR-184|0	0	MIMAT0000213	3.42239	3.23385	4.37864	4.90138	10.8931	7.8222
Endogenous1	mmu-miR-185|0	0	MIMAT0000214	7.70039	23.7149	17.5146	19.6055	20.796	19.1209
Endogenous1	mmu-miR-186|0	0	MIMAT0000215	5.13359	6.46769	7.66263	5.88165	7.92229	2.6074
Endogenous1	mmu-miR-187|0	0	MIMAT0000216	15.4008	12.9354	13.1359	15.6844	10.8931	15.6444
Endogenous1	mmu-miR-188-3p|0	0	MIMAT0004541	5.13359	8.62359	6.56797	1.96055	7.92229	7.8222
Endogenous1	mmu-miR-188-5p|0	0	MIMAT0000217	5.98919	4.31179	5.4733	2.94083	0	2.6074
Endogenous1	mmu-miR-190|0	0	MIMAT0000220	6.84479	12.9354	6.56797	7.8422	4.95143	11.2987
Endogenous1	mmu-miR-190b|0	0	MIMAT0004852	0	1.07795	2.18932	2.94083	1.98057	2.6074
Endogenous1	mmu-miR-191|0	0	MIMAT0000221	11.9784	23.7149	12.0413	20.5858	30.6989	49.5406
Endogenous1	mmu-miR-192|0	0	MIMAT0000517	13.6896	5.38974	4.37864	17.645	29.7086	14.7753
Endogenous1	mmu-miR-193|0	0	MIMAT0000223	4.27799	3.23385	2.18932	1.96055	2.97086	3.47653
Endogenous1	mmu-miR-193b|0	0	MIMAT0004859	5.98919	7.54564	5.4733	9.80275	6.932	10.4296
Endogenous1	mmu-miR-194|0	0	MIMAT0000224	10.2672	7.54564	10.9466	3.9211	4.95143	2.6074
Endogenous1	mmu-miR-195|0	0	MIMAT0000225	5.98919	7.54564	13.1359	7.8422	1.98057	7.8222
Endogenous1	mmu-miR-196a|0	0	MIMAT0000518	3.42239	4.31179	4.37864	3.9211	5.94171	0.869133
Endogenous1	mmu-miR-196b|0	0	MIMAT0001081	5.13359	4.31179	4.37864	0.980275	6.932	0.869133
Endogenous1	mmu-miR-199a-3p|0	0	MIMAT0000230	14.5452	22.6369	15.3253	13.7239	14.8543	11.2987
Endogenous1	mmu-miR-199a-5p|0	0	MIMAT0000229	1.7112	6.46769	10.9466	3.9211	2.97086	4.34567
Endogenous1	mmu-miR-200a|0	0	MIMAT0000519	7.70039	10.7795	5.4733	6.86193	9.90286	7.8222
Endogenous1	mmu-miR-200b|0	0	MIMAT0000233	31.6571	24.7928	29.5558	37.2505	54.4657	33.0271
Endogenous1	mmu-miR-200c|0	0	MIMAT0000657	5.13359	10.7795	4.37864	3.9211	7.92229	10.4296
Endogenous1	mmu-miR-201|0	0	MIMAT0000234	9.41158	7.54564	8.75729	5.88165	6.932	5.2148
Endogenous1	mmu-miR-202-3p|0	0	MIMAT0000235	7.70039	5.38974	5.4733	6.86193	4.95143	5.2148
Endogenous1	mmu-miR-202-5p|0	0	MIMAT0004546	21.39	28.0267	21.8932	18.6252	13.864	16.5135
Endogenous1	mmu-miR-203|0	0	MIMAT0000236	29.9459	21.559	16.4199	32.3491	33.6697	29.5505
Endogenous1	mmu-miR-204|0	0	MIMAT0000237	7.70039	12.9354	6.56797	13.7239	6.932	7.8222
Endogenous1	mmu-miR-205|0	0	MIMAT0000238	10.2672	8.62359	7.66263	36.2702	31.6891	25.2049
Endogenous1	mmu-miR-206|0	0	MIMAT0000239	7.70039	8.62359	13.1359	12.7436	8.91257	10.4296
Endogenous1	mmu-miR-207|0	0	MIMAT0000240	4.27799	2.1559	5.4733	1.96055	3.96114	6.95306
Endogenous1	mmu-miR-208a|0	0	MIMAT0000520	13.6896	53.8974	10.9466	23.5266	22.7766	44.3258
Endogenous1	mmu-miR-208b|0	0	MIMAT0004939	5.13359	2.1559	4.37864	8.82248	2.97086	5.2148
Endogenous1	mmu-miR-210|0	0	MIMAT0000658	5.13359	8.62359	4.37864	3.9211	9.90286	5.2148
Endogenous1	mmu-miR-211|0	0	MIMAT0000668	0	2.1559	1.09466	2.94083	3.96114	6.95306
Endogenous1	mmu-miR-212|0	0	MIMAT0000659	2.5668	7.54564	6.56797	9.80275	6.932	13.037
Endogenous1	mmu-miR-214|0	0	MIMAT0000661	4.27799	9.70154	7.66263	1.96055	6.932	2.6074
Endogenous1	mmu-miR-216a|0	0	MIMAT0000662	2.5668	11.8574	3.28398	8.82248	7.92229	1.73827
Endogenous1	mmu-miR-216b|0	0	MIMAT0003729	2.5668	4.31179	3.28398	7.8422	10.8931	4.34567
Endogenous1	mmu-miR-217|0	0	MIMAT0000679	3.42239	2.1559	5.4733	0.980275	5.94171	6.95306
Endogenous1	mmu-miR-218|0	0	MIMAT0000663	6.84479	5.38974	5.4733	7.8422	10.8931	6.95306
Endogenous1	mmu-miR-219|0	0	MIMAT0000664	10.2672	9.70154	7.66263	13.7239	7.92229	14.7753
Endogenous1	mmu-miR-220|0	0	MIMAT0004863	1.7112	4.31179	6.56797	1.96055	3.96114	4.34567
Endogenous1	mmu-miR-221|0	0	MIMAT0000669	3.42239	4.31179	5.4733	0.980275	5.94171	7.8222
Endogenous1	mmu-miR-222|0	0	MIMAT0000670	9.41158	10.7795	6.56797	14.7041	27.728	40.8493
Endogenous1	mmu-miR-223|0	0	MIMAT0000665	20.5344	36.6502	29.5558	98.0275	100.019	81.6985
Endogenous1	mmu-miR-224|0	0	MIMAT0000671	3.42239	5.38974	5.4733	5.88165	6.932	3.47653
Endogenous1	mmu-miR-290-3p|0	0	MIMAT0004572	6.84479	9.70154	4.37864	9.80275	11.8834	10.4296
Endogenous1	mmu-miR-290-5p|0	0	MIMAT0000366	10.2672	3.23385	3.28398	3.9211	10.8931	11.2987
Endogenous1	mmu-miR-291a-3p|0	0	MIMAT0000368	1.7112	3.23385	2.18932	6.86193	0.990286	4.34567
Endogenous1	mmu-miR-291a-5p|0	0	MIMAT0000367	6.84479	3.23385	4.37864	0	8.91257	0.869133
Endogenous1	mmu-miR-291b-3p|0	0	MIMAT0003190	3.42239	2.1559	5.4733	4.90138	6.932	4.34567
Endogenous1	mmu-miR-291b-5p|0	0	MIMAT0003189	5.13359	2.1559	5.4733	6.86193	7.92229	6.08393
Endogenous1	mmu-miR-292-3p|0	0	MIMAT0000370	5.13359	6.46769	4.37864	3.9211	3.96114	5.2148
Endogenous1	mmu-miR-292-5p|0	0	MIMAT0000369	5.98919	4.31179	6.56797	0.980275	4.95143	2.6074
Endogenous1	mmu-miR-293|0	0	MIMAT0000371	1.7112	4.31179	6.56797	4.90138	3.96114	2.6074
Endogenous1	mmu-miR-294|0	0	MIMAT0000372	4.27799	11.8574	3.28398	3.9211	5.94171	3.47653
Endogenous1	mmu-miR-295|0	0	MIMAT0000373	2.5668	7.54564	5.4733	0.980275	2.97086	6.95306
Endogenous1	mmu-miR-296-3p|0	0	MIMAT0004576	1.7112	4.31179	2.18932	3.9211	0.990286	3.47653
Endogenous1	mmu-miR-296-5p|0	0	MIMAT0000374	0.855598	9.70154	4.37864	7.8422	4.95143	10.4296
Endogenous1	mmu-miR-297a+mmu-miR-466f+mmu-miR-669b|0	0	MIMAT0000375	9.41158	17.2472	17.5146	9.80275	9.90286	13.9061
Endogenous1	mmu-miR-297b-3p|0	0	MIMAT0004827	1.7112	3.23385	4.37864	1.96055	2.97086	0.869133
Endogenous1	mmu-miR-297b-5p|0	0	MIMAT0003480	0.855598	3.23385	5.4733	0.980275	3.96114	1.73827
Endogenous1	mmu-miR-297c|0	0	MIMAT0004865	31.6571	29.1046	44.8811	29.4083	31.6891	34.7653
Endogenous1	mmu-miR-298|0	0	MIMAT0000376	0	3.23385	1.09466	4.90138	1.98057	1.73827
Endogenous1	mmu-miR-299|0	0	MIMAT0004577	5.98919	11.8574	8.75729	8.82248	0	10.4296
Endogenous1	mmu-miR-300|0	0	MIMAT0000378	5.98919	7.54564	9.85195	6.86193	0	3.47653
Endogenous1	mmu-miR-301a|0	0	MIMAT0000379	19.6788	16.1692	16.4199	24.5069	28.7183	36.5036
Endogenous1	mmu-miR-301b|0	0	MIMAT0004186	7.70039	19.4031	6.56797	16.6647	9.90286	18.2518
Endogenous1	mmu-miR-302a|0	0	MIMAT0000380	1.7112	6.46769	4.37864	3.9211	6.932	0.869133
Endogenous1	mmu-miR-302b|0	0	MIMAT0003374	6.84479	6.46769	5.4733	1.96055	6.932	4.34567
Endogenous1	mmu-miR-302c|0	0	MIMAT0003376	1.7112	3.23385	3.28398	1.96055	2.97086	2.6074
Endogenous1	mmu-miR-302d|0	0	MIMAT0003377	17.9676	14.0133	19.7039	18.6252	8.91257	13.9061
Endogenous1	mmu-miR-320|0	0	MIMAT0000666	7.70039	7.54564	5.4733	1.96055	8.91257	5.2148
Endogenous1	mmu-miR-322|0	0	MIMAT0000548	11.1228	4.31179	9.85195	8.82248	5.94171	6.08393
Endogenous1	mmu-miR-323-3p|0	0	MIMAT0000551	4.27799	6.46769	10.9466	5.88165	8.91257	8.69133
Endogenous1	mmu-miR-323-5p|0	0	MIMAT0004638	10.2672	8.62359	6.56797	6.86193	11.8834	8.69133
Endogenous1	mmu-miR-324-3p|0	0	MIMAT0000556	4.27799	6.46769	3.28398	3.9211	12.8737	1.73827
Endogenous1	mmu-miR-324-5p|0	0	MIMAT0000555	5.13359	5.38974	4.37864	3.9211	3.96114	5.2148
Endogenous1	mmu-miR-325|0	0	MIMAT0004640	5.13359	6.46769	6.56797	2.94083	4.95143	6.95306
Endogenous1	mmu-miR-326|0	0	MIMAT0000559	2.5668	4.31179	7.66263	1.96055	2.97086	6.95306
Endogenous1	mmu-miR-327|0	0	MIMAT0004867	3.42239	2.1559	3.28398	5.88165	3.96114	4.34567
Endogenous1	mmu-miR-328|0	0	MIMAT0000565	8.55598	17.2472	7.66263	19.6055	13.864	13.037
Endogenous1	mmu-miR-329|0	0	MIMAT0000567	5.98919	3.23385	3.28398	5.88165	3.96114	7.8222
Endogenous1	mmu-miR-330|0	0	MIMAT0004642	4.27799	1.07795	5.4733	3.9211	8.91257	6.08393
Endogenous1	mmu-miR-331-3p|0	0	MIMAT0000571	1.7112	6.46769	4.37864	1.96055	2.97086	5.2148
Endogenous1	mmu-miR-331-5p|0	0	MIMAT0004643	5.98919	7.54564	4.37864	1.96055	7.92229	5.2148
Endogenous1	mmu-miR-335-3p|0	0	MIMAT0004704	5.13359	8.62359	4.37864	6.86193	4.95143	5.2148
Endogenous1	mmu-miR-335-5p|0	0	MIMAT0000766	8.55598	9.70154	17.5146	12.7436	16.8349	16.5135
Endogenous1	mmu-miR-337-3p|0	0	MIMAT0000578	5.98919	4.31179	5.4733	7.8422	7.92229	3.47653
Endogenous1	mmu-miR-337-5p|0	0	MIMAT0004644	9.41158	5.38974	3.28398	14.7041	8.91257	6.95306
Endogenous1	mmu-miR-338-3p|0	0	MIMAT0000582	2.5668	4.31179	6.56797	5.88165	11.8834	5.2148
Endogenous1	mmu-miR-338-5p|0	0	MIMAT0004647	6.84479	9.70154	14.2306	10.783	7.92229	14.7753
Endogenous1	mmu-miR-339-3p|0	0	MIMAT0004649	6.84479	5.38974	2.18932	3.9211	6.932	2.6074
Endogenous1	mmu-miR-339-5p|0	0	MIMAT0000584	0	9.70154	4.37864	0.980275	2.97086	3.47653
Endogenous1	mmu-miR-340-3p|0	0	MIMAT0000586	6.84479	10.7795	5.4733	5.88165	6.932	3.47653
Endogenous1	mmu-miR-340-5p|0	0	MIMAT0004651	3.42239	23.7149	17.5146	11.7633	5.94171	13.037
Endogenous1	mmu-miR-341|0	0	MIMAT0000588	4.27799	6.46769	6.56797	0.980275	6.932	3.47653
Endogenous1	mmu-miR-342-3p|0	0	MIMAT0000590	11.9784	8.62359	17.5146	44.1124	29.7086	11.2987
Endogenous1	mmu-miR-342-5p|0	0	MIMAT0004653	3.42239	4.31179	1.09466	0	1.98057	5.2148
Endogenous1	mmu-miR-343|0	0	MIMAT0004868	3.42239	9.70154	3.28398	4.90138	4.95143	6.95306
Endogenous1	mmu-miR-344|0	0	MIMAT0000593	3.42239	3.23385	5.4733	1.96055	5.94171	3.47653
Endogenous1	mmu-miR-345-3p|0	0	MIMAT0004656	11.9784	14.0133	6.56797	7.8422	5.94171	4.34567
Endogenous1	mmu-miR-345-5p|0	0	MIMAT0000595	3.42239	4.31179	3.28398	7.8422	4.95143	4.34567
Endogenous1	mmu-miR-346|0	0	MIMAT0000597	3.42239	4.31179	4.37864	4.90138	13.864	6.95306
Endogenous1	mmu-miR-350|0	0	MIMAT0000605	11.1228	12.9354	9.85195	18.6252	13.864	28.6814
Endogenous1	mmu-miR-351|0	0	MIMAT0000609	5.98919	9.70154	3.28398	6.86193	5.94171	1.73827
Endogenous1	mmu-miR-361|0	0	MIMAT0000704	5.13359	5.38974	5.4733	11.7633	6.932	6.95306
Endogenous1	mmu-miR-362-3p|0	0	MIMAT0004684	3.42239	5.38974	3.28398	3.9211	5.94171	1.73827
Endogenous1	mmu-miR-362-5p|0	0	MIMAT0000706	0.855598	3.23385	2.18932	1.96055	6.932	4.34567
Endogenous1	mmu-miR-363|0	0	MIMAT0000708	0	4.31179	2.18932	3.9211	3.96114	0.869133
Endogenous1	mmu-miR-365|0	0	MIMAT0000711	5.13359	2.1559	6.56797	5.88165	6.932	5.2148
Endogenous1	mmu-miR-367|0	0	MIMAT0003181	8.55598	14.0133	13.1359	10.783	12.8737	10.4296
Endogenous1	mmu-miR-369-3p|0	0	MIMAT0003186	6.84479	4.31179	12.0413	5.88165	4.95143	4.34567
Endogenous1	mmu-miR-369-5p|0	0	MIMAT0003185	1.7112	3.23385	4.37864	2.94083	2.97086	6.95306
Endogenous1	mmu-miR-370|0	0	MIMAT0001095	2.5668	7.54564	5.4733	5.88165	5.94171	10.4296
Endogenous1	mmu-miR-374|0	0	MIMAT0003727	11.1228	10.7795	18.6092	10.783	12.8737	9.56046
Endogenous1	mmu-miR-375|0	0	MIMAT0000739	2.5668	10.7795	6.56797	3.9211	4.95143	3.47653
Endogenous1	mmu-miR-376a|0	0	MIMAT0000740	71.0147	90.5477	63.4903	92.1459	77.2423	68.6615
Endogenous1	mmu-miR-376b|0	0	MIMAT0001092	7.70039	4.31179	5.4733	7.8422	3.96114	5.2148
Endogenous1	mmu-miR-376c|0	0	MIMAT0003183	4.27799	2.1559	7.66263	9.80275	8.91257	8.69133
Endogenous1	mmu-miR-377|0	0	MIMAT0000741	22.2456	30.1826	30.6505	37.2505	35.6503	24.3357
Endogenous1	mmu-miR-378|0	0	MIMAT0003151	30.8015	30.1826	44.8811	50.9743	42.5823	45.1949
Endogenous1	mmu-miR-379|0	0	MIMAT0000743	0.855598	6.46769	1.09466	3.9211	6.932	6.08393
Endogenous1	mmu-miR-380-3p|0	0	MIMAT0000745	4.27799	10.7795	9.85195	9.80275	7.92229	6.95306
Endogenous1	mmu-miR-380-5p|0	0	MIMAT0000744	3.42239	3.23385	4.37864	1.96055	8.91257	4.34567
Endogenous1	mmu-miR-381|0	0	MIMAT0000746	3.42239	3.23385	3.28398	8.82248	4.95143	3.47653
Endogenous1	mmu-miR-382|0	0	MIMAT0000747	8.55598	5.38974	3.28398	11.7633	6.932	7.8222
Endogenous1	mmu-miR-383|0	0	MIMAT0000748	1.7112	7.54564	4.37864	5.88165	5.94171	4.34567
Endogenous1	mmu-miR-384-3p|0	0	MIMAT0001076	11.9784	9.70154	8.75729	14.7041	8.91257	12.1679
Endogenous1	mmu-miR-384-5p|0	0	MIMAT0004745	5.13359	6.46769	4.37864	3.9211	6.932	9.56046
Endogenous1	mmu-miR-409-3p|0	0	MIMAT0001090	5.13359	6.46769	0	1.96055	3.96114	2.6074
Endogenous1	mmu-miR-409-5p|0	0	MIMAT0004746	2.5668	5.38974	10.9466	3.9211	7.92229	4.34567
Endogenous1	mmu-miR-410|0	0	MIMAT0001091	5.13359	6.46769	4.37864	8.82248	2.97086	6.08393
Endogenous1	mmu-miR-411|0	0	MIMAT0004747	5.98919	6.46769	4.37864	3.9211	1.98057	4.34567
Endogenous1	mmu-miR-412|0	0	MIMAT0001094	2.5668	4.31179	3.28398	1.96055	2.97086	2.6074
Endogenous1	mmu-miR-421|0	0	MIMAT0004869	4.27799	11.8574	10.9466	3.9211	14.8543	7.8222
Endogenous1	mmu-miR-423-3p|0	0	MIMAT0003454	5.98919	6.46769	1.09466	11.7633	7.92229	6.08393
Endogenous1	mmu-miR-423-5p|0	0	MIMAT0004825	6.84479	12.9354	3.28398	14.7041	20.796	19.9901
Endogenous1	mmu-miR-425|0	0	MIMAT0004750	5.98919	15.0913	15.3253	17.645	21.7863	29.5505
Endogenous1	mmu-miR-429|0	0	MIMAT0001537	4.27799	3.23385	8.75729	7.8422	2.97086	6.08393
Endogenous1	mmu-miR-431|0	0	MIMAT0001418	8.55598	2.1559	5.4733	4.90138	6.932	4.34567
Endogenous1	mmu-miR-432|0	0	MIMAT0012771	5.13359	4.31179	4.37864	13.7239	8.91257	7.8222
Endogenous1	mmu-miR-433|0	0	MIMAT0001420	5.98919	6.46769	7.66263	5.88165	6.932	6.95306
Endogenous1	mmu-miR-434-3p|0	0	MIMAT0001422	4.27799	4.31179	3.28398	3.9211	5.94171	3.47653
Endogenous1	mmu-miR-434-5p|0	0	MIMAT0001421	9.41158	7.54564	8.75729	5.88165	5.94171	3.47653
Endogenous1	mmu-miR-448|0	0	MIMAT0001533	3.42239	5.38974	9.85195	4.90138	6.932	6.08393
Endogenous1	mmu-miR-449a|0	0	MIMAT0001542	3.42239	4.31179	1.09466	3.9211	5.94171	1.73827
Endogenous1	mmu-miR-449b|0	0	MIMAT0005447	10.2672	4.31179	10.9466	11.7633	4.95143	6.95306
Endogenous1	mmu-miR-449c|0	0	MIMAT0003460	2.5668	3.23385	7.66263	0.980275	3.96114	4.34567
Endogenous1	mmu-miR-450a-3p|0	0	MIMAT0004789	5.98919	6.46769	2.18932	1.96055	1.98057	3.47653
Endogenous1	mmu-miR-450a-5p|0	0	MIMAT0001546	3.42239	14.0133	8.75729	1.96055	9.90286	6.95306
Endogenous1	mmu-miR-450b-3p|0	0	MIMAT0003512	3.42239	5.38974	5.4733	2.94083	6.932	0.869133
Endogenous1	mmu-miR-450b-5p|0	0	MIMAT0003511	5.13359	9.70154	5.4733	3.9211	8.91257	6.95306
Endogenous1	mmu-miR-451|0	0	MIMAT0001632	4686.11	15194.8	10761.6	2499.7	2720.31	8238.51
Endogenous1	mmu-miR-452|0	0	MIMAT0001637	6.84479	4.31179	1.09466	5.88165	6.932	0.869133
Endogenous1	mmu-miR-453|0	0	MIMAT0004870	1.7112	5.38974	4.37864	1.96055	1.98057	0.869133
Endogenous1	mmu-miR-455|0	0	MIMAT0003742	5.13359	4.31179	1.09466	1.96055	3.96114	3.47653
Endogenous1	mmu-miR-463|0	0	MIMAT0004758	3.42239	5.38974	4.37864	2.94083	4.95143	7.8222
Endogenous1	mmu-miR-464|0	0	MIMAT0002105	5.98919	4.31179	4.37864	3.9211	0.990286	5.2148
Endogenous1	mmu-miR-465a-3p|0	0	MIMAT0004217	7.70039	8.62359	15.3253	5.88165	6.932	5.2148
Endogenous1	mmu-miR-465a-5p|0	0	MIMAT0002106	5.98919	6.46769	1.09466	1.96055	3.96114	5.2148
Endogenous1	mmu-miR-465b-5p|0	0	MIMAT0004871	5.13359	4.31179	4.37864	5.88165	6.932	4.34567
Endogenous1	mmu-miR-465c-5p|0	0	MIMAT0004873	8.55598	4.31179	9.85195	12.7436	9.90286	11.2987
Endogenous1	mmu-miR-466a-3p+mmu-miR-466b-3-3p|0	0	MIMAT0002107	2.5668	6.46769	4.37864	2.94083	6.932	3.47653
Endogenous1	mmu-miR-466a-5p+mmu-miR-466e-5p|0	0	MIMAT0004759	4.27799	4.31179	3.28398	2.94083	5.94171	2.6074
Endogenous1	mmu-miR-466c-5p|0	0	MIMAT0004877	3.42239	3.23385	7.66263	2.94083	3.96114	5.2148
Endogenous1	mmu-miR-466d-3p|0	0	MIMAT0004931	14.5452	6.46769	7.66263	12.7436	11.8834	8.69133
Endogenous1	mmu-miR-466d-5p|0	0	MIMAT0004930	7.70039	5.38974	10.9466	8.82248	3.96114	6.08393
Endogenous1	mmu-miR-466f-5p|0	0	MIMAT0004881	6.84479	7.54564	8.75729	3.9211	14.8543	3.47653
Endogenous1	mmu-miR-466g|0	0	MIMAT0004883	115.506	107.795	90.8569	117.633	89.1257	90.3898
Endogenous1	mmu-miR-466h|0	0	MIMAT0004884	3.42239	5.38974	5.4733	5.88165	3.96114	6.95306
Endogenous1	mmu-miR-466i|0	0	MIMAT0005834	5.13359	3.23385	5.4733	4.90138	2.97086	5.2148
Endogenous1	mmu-miR-466j|0	0	MIMAT0005848	0.855598	8.62359	10.9466	4.90138	1.98057	3.47653
Endogenous1	mmu-miR-466k|0	0	MIMAT0005845	5.13359	11.8574	10.9466	7.8422	11.8834	11.2987
Endogenous1	mmu-miR-466l|0	0	MIMAT0005830	1.7112	2.1559	16.4199	0.980275	7.92229	4.34567
Endogenous1	mmu-miR-467a|0	0	MIMAT0003409	5.13359	12.9354	6.56797	10.783	7.92229	6.08393
Endogenous1	mmu-miR-467b|0	0	MIMAT0005448	10.2672	6.46769	6.56797	11.7633	12.8737	10.4296
Endogenous1	mmu-miR-467c|0	0	MIMAT0004885	10.2672	8.62359	10.9466	6.86193	4.95143	13.037
Endogenous1	mmu-miR-467d|0	0	MIMAT0004886	6.84479	5.38974	5.4733	7.8422	4.95143	5.2148
Endogenous1	mmu-miR-467e|0	0	MIMAT0005293	9.41158	7.54564	8.75729	11.7633	10.8931	8.69133
Endogenous1	mmu-miR-467f|0	0	MIMAT0005846	10.2672	8.62359	3.28398	15.6844	12.8737	11.2987
Endogenous1	mmu-miR-467g|0	0	MIMAT0005854	3.42239	3.23385	3.28398	5.88165	8.91257	6.08393
Endogenous1	mmu-miR-467h+mmu-miR-669d+mmu-miR-669l|0	0	MIMAT0005855	11.9784	5.38974	7.66263	9.80275	7.92229	13.037
Endogenous1	mmu-miR-468|0	0	MIMAT0002109	6.84479	6.46769	4.37864	6.86193	7.92229	6.08393
Endogenous1	mmu-miR-469|0	0	MIMAT0002110	5.13359	7.54564	5.4733	3.9211	4.95143	3.47653
Endogenous1	mmu-miR-470|0	0	MIMAT0002111	2.5668	3.23385	1.09466	5.88165	1.98057	3.47653
Endogenous1	mmu-miR-471|0	0	MIMAT0002112	5.13359	10.7795	6.56797	6.86193	6.932	6.95306
Endogenous1	mmu-miR-483|0	0	MIMAT0004782	2.5668	5.38974	4.37864	12.7436	7.92229	4.34567
Endogenous1	mmu-miR-484|0	0	MIMAT0003127	5.98919	10.7795	14.2306	23.5266	20.796	19.1209
Endogenous1	mmu-miR-485|0	0	MIMAT0003128	9.41158	6.46769	9.85195	10.783	7.92229	5.2148
Endogenous1	mmu-miR-486|0	0	MIMAT0003130	223.311	667.25	377.658	1212.6	1756.77	1875.59
Endogenous1	mmu-miR-487b|0	0	MIMAT0003184	5.98919	5.38974	6.56797	5.88165	2.97086	3.47653
Endogenous1	mmu-miR-488|0	0	MIMAT0003450	5.98919	2.1559	5.4733	5.88165	6.932	3.47653
Endogenous1	mmu-miR-489|0	0	MIMAT0003112	8.55598	11.8574	12.0413	16.6647	7.92229	6.95306
Endogenous1	mmu-miR-490|0	0	MIMAT0003780	8.55598	9.70154	9.85195	18.6252	8.91257	4.34567
Endogenous1	mmu-miR-491|0	0	MIMAT0003486	1.7112	3.23385	4.37864	1.96055	8.91257	3.47653
Endogenous1	mmu-miR-493|0	0	MIMAT0004888	8.55598	8.62359	7.66263	13.7239	7.92229	6.95306
Endogenous1	mmu-miR-494|0	0	MIMAT0003182	4.27799	4.31179	2.18932	3.9211	3.96114	1.73827
Endogenous1	mmu-miR-495|0	0	MIMAT0003456	2.5668	1.07795	4.37864	0.980275	2.97086	1.73827
Endogenous1	mmu-miR-496|0	0	MIMAT0003738	1.7112	4.31179	1.09466	5.88165	2.97086	0.869133
Endogenous1	mmu-miR-497|0	0	MIMAT0003453	5.13359	6.46769	8.75729	12.7436	7.92229	4.34567
Endogenous1	mmu-miR-499|0	0	MIMAT0003482	9.41158	20.481	12.0413	10.783	9.90286	26.9431
Endogenous1	mmu-miR-500|0	0	MIMAT0003507	1.7112	6.46769	2.18932	2.94083	3.96114	6.08393
Endogenous1	mmu-miR-501-3p|0	0	MIMAT0003509	2.5668	4.31179	1.09466	2.94083	5.94171	0.869133
Endogenous1	mmu-miR-501-5p|0	0	MIMAT0003508	10.2672	8.62359	13.1359	2.94083	13.864	6.95306
Endogenous1	mmu-miR-503|0	0	MIMAT0003188	6.84479	5.38974	6.56797	5.88165	7.92229	9.56046
Endogenous1	mmu-miR-504|0	0	MIMAT0004889	10.2672	9.70154	7.66263	2.94083	4.95143	5.2148
Endogenous1	mmu-miR-505|0	0	MIMAT0003513	2.5668	0	3.28398	2.94083	1.98057	5.2148
Endogenous1	mmu-miR-509-3p|0	0	MIMAT0004891	9.41158	4.31179	12.0413	4.90138	2.97086	8.69133
Endogenous1	mmu-miR-509-5p|0	0	MIMAT0004890	4.27799	2.1559	4.37864	3.9211	0.990286	4.34567
Endogenous1	mmu-miR-511|0	0	MIMAT0004940	3.42239	8.62359	5.4733	4.90138	7.92229	5.2148
Endogenous1	mmu-miR-532-3p|0	0	MIMAT0004781	5.13359	8.62359	8.75729	4.90138	5.94171	5.2148
Endogenous1	mmu-miR-532-5p|0	0	MIMAT0002889	4.27799	10.7795	8.75729	10.783	8.91257	6.95306
Endogenous1	mmu-miR-539|0	0	MIMAT0003169	19.6788	12.9354	9.85195	20.5858	15.8446	17.3827
Endogenous1	mmu-miR-540-3p|0	0	MIMAT0003167	4.27799	7.54564	3.28398	6.86193	2.97086	9.56046
Endogenous1	mmu-miR-540-5p|0	0	MIMAT0004786	3.42239	6.46769	9.85195	6.86193	8.91257	9.56046
Endogenous1	mmu-miR-541|0	0	MIMAT0003170	6.84479	9.70154	13.1359	7.8422	7.92229	3.47653
Endogenous1	mmu-miR-542-3p|0	0	MIMAT0003172	5.13359	8.62359	8.75729	7.8422	14.8543	6.95306
Endogenous1	mmu-miR-542-5p|0	0	MIMAT0003171	5.98919	14.0133	5.4733	7.8422	11.8834	7.8222
Endogenous1	mmu-miR-543|0.009	0.009	MIMAT0003168	8.77245	1.06501	1.09466	3.0516	21.6833	0.869133
Endogenous1	mmu-miR-544|0	0	MIMAT0004941	6.84479	8.62359	9.85195	8.82248	10.8931	6.95306
Endogenous1	mmu-miR-546|0	0	MIMAT0003166	11.1228	9.70154	8.75729	7.8422	8.91257	5.2148
Endogenous1	mmu-miR-547|0	0	MIMAT0003173	11.9784	14.0133	5.4733	15.6844	11.8834	13.9061
Endogenous1	mmu-miR-551b|0	0	MIMAT0003890	6.84479	9.70154	2.18932	7.8422	10.8931	4.34567
Endogenous1	mmu-miR-568|0	0	MIMAT0004892	4.27799	18.3251	13.1359	5.88165	9.90286	6.95306
Endogenous1	mmu-miR-574-3p|0	0	MIMAT0004894	9.41158	9.70154	7.66263	12.7436	22.7766	13.037
Endogenous1	mmu-miR-574-5p|0	0	MIMAT0004893	7.70039	12.9354	5.4733	14.7041	20.796	12.1679
Endogenous1	mmu-miR-582-3p|0	0	MIMAT0005292	1.7112	2.1559	4.37864	4.90138	0.990286	1.73827
Endogenous1	mmu-miR-582-5p|0	0	MIMAT0005291	1.7112	7.54564	3.28398	6.86193	5.94171	3.47653
Endogenous1	mmu-miR-590-3p|0	0	MIMAT0004896	0.855598	2.1559	4.37864	6.86193	1.98057	1.73827
Endogenous1	mmu-miR-590-5p|0	0	MIMAT0004895	4.27799	9.70154	8.75729	10.783	5.94171	7.8222
Endogenous1	mmu-miR-592|0	0	MIMAT0003730	9.41158	10.7795	12.0413	5.88165	7.92229	5.2148
Endogenous1	mmu-miR-599|0	0	MIMAT0012772	2.5668	5.38974	2.18932	5.88165	6.932	3.47653
Endogenous1	mmu-miR-615-3p|0	0	MIMAT0003783	1.7112	3.23385	1.09466	2.94083	2.97086	1.73827
Endogenous1	mmu-miR-615-5p|0	0	MIMAT0004837	3.42239	2.1559	1.09466	4.90138	0	1.73827
Endogenous1	mmu-miR-652|0	0	MIMAT0003711	5.98919	5.38974	2.18932	3.9211	6.932	5.2148
Endogenous1	mmu-miR-653|0	0	MIMAT0004943	4.27799	11.8574	9.85195	9.80275	15.8446	6.95306
Endogenous1	mmu-miR-654-3p|0	0	MIMAT0004898	2.5668	6.46769	2.18932	2.94083	4.95143	7.8222
Endogenous1	mmu-miR-654-5p|0	0	MIMAT0004897	2.5668	1.07795	3.28398	6.86193	1.98057	3.47653
Endogenous1	mmu-miR-664|0	0	MIMAT0012774	5.13359	8.62359	14.2306	3.9211	11.8834	12.1679
Endogenous1	mmu-miR-665|0	0	MIMAT0003733	4.27799	3.23385	9.85195	4.90138	2.97086	2.6074
Endogenous1	mmu-miR-666-3p|0	0	MIMAT0004823	3.42239	7.54564	4.37864	6.86193	3.96114	2.6074
Endogenous1	mmu-miR-666-5p|0	0	MIMAT0003737	0.855598	4.31179	7.66263	6.86193	6.932	8.69133
Endogenous1	mmu-miR-667|0	0	MIMAT0003734	5.98919	6.46769	6.56797	6.86193	7.92229	4.34567
Endogenous1	mmu-miR-668|0	0	MIMAT0003732	3.42239	3.23385	4.37864	5.88165	5.94171	1.73827
Endogenous1	mmu-miR-669a|0	0	MIMAT0003477	8.55598	8.62359	8.75729	6.86193	14.8543	7.8222
Endogenous1	mmu-miR-669e|0	0	MIMAT0005853	5.13359	5.38974	6.56797	10.783	5.94171	4.34567
Endogenous1	mmu-miR-669f|0	0	MIMAT0005839	7.70039	16.1692	7.66263	20.5858	16.8349	38.2419
Endogenous1	mmu-miR-669g|0	0	MIMAT0005832	5.98919	7.54564	6.56797	8.82248	9.90286	3.47653
Endogenous1	mmu-miR-669h-5p|0	0	MIMAT0005841	11.1228	10.7795	10.9466	6.86193	9.90286	14.7753
Endogenous1	mmu-miR-669i|0	0	MIMAT0005840	5.13359	4.31179	5.4733	8.82248	7.92229	4.34567
Endogenous1	mmu-miR-669j|0	0	MIMAT0005838	11.1228	9.70154	3.28398	9.80275	11.8834	9.56046
Endogenous1	mmu-miR-669m|0	0	MIMAT0009419	3.42239	1.07795	4.37864	4.90138	3.96114	4.34567
Endogenous1	mmu-miR-669o|0	0	MIMAT0009421	6.84479	3.23385	7.66263	2.94083	3.96114	4.34567
Endogenous1	mmu-miR-670|0	0	MIMAT0003736	11.9784	11.8574	9.85195	12.7436	14.8543	13.037
Endogenous1	mmu-miR-671-3p|0	0	MIMAT0004821	7.70039	5.38974	7.66263	5.88165	7.92229	5.2148
Endogenous1	mmu-miR-671-5p|0	0	MIMAT0003731	1.7112	2.1559	3.28398	4.90138	3.96114	1.73827
Endogenous1	mmu-miR-672|0	0	MIMAT0003735	7.70039	1.07795	7.66263	3.9211	5.94171	5.2148
Endogenous1	mmu-miR-673-3p|0	0	MIMAT0004824	4.27799	5.38974	10.9466	4.90138	6.932	0.869133
Endogenous1	mmu-miR-673-5p|0	0	MIMAT0003739	3.42239	10.7795	2.18932	1.96055	4.95143	2.6074
Endogenous1	mmu-miR-674|0	0	MIMAT0003740	5.13359	5.38974	5.4733	4.90138	9.90286	4.34567
Endogenous1	mmu-miR-675-3p|0	0	MIMAT0003726	5.13359	6.46769	8.75729	6.86193	8.91257	13.9061
Endogenous1	mmu-miR-675-5p|0	0	MIMAT0003725	8.55598	3.23385	3.28398	7.8422	6.932	5.2148
Endogenous1	mmu-miR-676|0	0	MIMAT0003782	5.13359	8.62359	8.75729	9.80275	8.91257	5.2148
Endogenous1	mmu-miR-677|0	0	MIMAT0003451	1.7112	3.23385	6.56797	1.96055	6.932	4.34567
Endogenous1	mmu-miR-678|0	0	MIMAT0003452	5.13359	3.23385	7.66263	3.9211	4.95143	3.47653
Endogenous1	mmu-miR-679|0	0	MIMAT0003455	5.13359	4.31179	3.28398	1.96055	3.96114	3.47653
Endogenous1	mmu-miR-680|0	0	MIMAT0003457	3.42239	4.31179	5.4733	2.94083	1.98057	2.6074
Endogenous1	mmu-miR-681|0	0	MIMAT0003458	1.7112	2.1559	5.4733	2.94083	4.95143	2.6074
Endogenous1	mmu-miR-682|0	0	MIMAT0003459	5.98919	4.31179	8.75729	4.90138	13.864	10.4296
Endogenous1	mmu-miR-683|0	0	MIMAT0003461	4.27799	3.23385	3.28398	4.90138	2.97086	8.69133
Endogenous1	mmu-miR-684|0	0	MIMAT0003462	5.98919	4.31179	6.56797	4.90138	9.90286	6.95306
Endogenous1	mmu-miR-686|0	0	MIMAT0003464	4.27799	4.31179	4.37864	2.94083	6.932	2.6074
Endogenous1	mmu-miR-687|0	0	MIMAT0003466	5.98919	7.54564	4.37864	7.8422	4.95143	1.73827
Endogenous1	mmu-miR-688|0	0	MIMAT0003467	6.84479	9.70154	10.9466	13.7239	6.932	10.4296
Endogenous1	mmu-miR-689|0	0	MIMAT0003468	3.42239	5.38974	5.4733	4.90138	1.98057	0.869133
Endogenous1	mmu-miR-690|0	0	MIMAT0003469	5.13359	9.70154	12.0413	2.94083	8.91257	5.2148
Endogenous1	mmu-miR-691|0	0	MIMAT0003470	8.55598	5.38974	2.18932	3.9211	2.97086	6.08393
Endogenous1	mmu-miR-692|0	0	MIMAT0003471	4.27799	4.31179	7.66263	2.94083	7.92229	2.6074
Endogenous1	mmu-miR-693-3p|0	0	MIMAT0004189	4.27799	4.31179	2.18932	2.94083	4.95143	0.869133
Endogenous1	mmu-miR-693-5p|0	0	MIMAT0003472	2.5668	7.54564	5.4733	8.82248	5.94171	1.73827
Endogenous1	mmu-miR-694|0	0	MIMAT0003474	9.41158	12.9354	12.0413	6.86193	9.90286	6.95306
Endogenous1	mmu-miR-695|0	0	MIMAT0003481	6.84479	10.7795	10.9466	4.90138	5.94171	6.95306
Endogenous1	mmu-miR-696|0	0	MIMAT0003483	4.27799	6.46769	9.85195	5.88165	6.932	6.95306
Endogenous1	mmu-miR-697|0	0	MIMAT0003487	7.70039	8.62359	7.66263	6.86193	6.932	3.47653
Endogenous1	mmu-miR-698|0	0	MIMAT0003488	3.42239	7.54564	4.37864	3.9211	2.97086	6.95306
Endogenous1	mmu-miR-700|0	0	MIMAT0003490	1.7112	1.07795	0	1.96055	0.990286	0.869133
Endogenous1	mmu-miR-701|0	0	MIMAT0003491	3.42239	3.23385	7.66263	1.96055	4.95143	4.34567
Endogenous1	mmu-miR-702|0	0	MIMAT0003492	5.13359	8.62359	8.75729	5.88165	4.95143	6.08393
Endogenous1	mmu-miR-703|0	0	MIMAT0003493	6.84479	7.54564	8.75729	5.88165	1.98057	7.8222
Endogenous1	mmu-miR-704|0	0	MIMAT0003494	13.6896	7.54564	18.6092	12.7436	8.91257	15.6444
Endogenous1	mmu-miR-706|0	0	MIMAT0003496	9.41158	10.7795	7.66263	5.88165	10.8931	6.08393
Endogenous1	mmu-miR-707|0	0	MIMAT0003497	3.42239	5.38974	2.18932	2.94083	5.94171	3.47653
Endogenous1	mmu-miR-708|0	0	MIMAT0004828	5.13359	10.7795	7.66263	10.783	3.96114	11.2987
Endogenous1	mmu-miR-709|0	0	MIMAT0003499	5.13359	7.54564	1.09466	5.88165	10.8931	11.2987
Endogenous1	mmu-miR-710|0	0	MIMAT0003500	8.55598	12.9354	12.0413	12.7436	12.8737	12.1679
Endogenous1	mmu-miR-711|0	0	MIMAT0003501	3.42239	2.1559	2.18932	5.88165	1.98057	3.47653
Endogenous1	mmu-miR-712|0	0	MIMAT0003502	11.1228	9.70154	6.56797	8.82248	10.8931	6.95306
Endogenous1	mmu-miR-713|0	0	MIMAT0003504	2.5668	2.1559	3.28398	2.94083	4.95143	7.8222
Endogenous1	mmu-miR-714|0	0	MIMAT0003505	3.42239	1.07795	3.28398	6.86193	4.95143	6.08393
Endogenous1	mmu-miR-715|0	0	MIMAT0003506	6.84479	6.46769	3.28398	3.9211	2.97086	2.6074
Endogenous1	mmu-miR-717|0	0	MIMAT0003510	8.55598	17.2472	4.37864	6.86193	5.94171	11.2987
Endogenous1	mmu-miR-718|0	0	MIMAT0003514	7.70039	10.7795	5.4733	7.8422	7.92229	1.73827
Endogenous1	mmu-miR-719|0	0	MIMAT0003465	5.13359	7.54564	7.66263	9.80275	2.97086	5.2148
Endogenous1	mmu-miR-720|0	0	MIMAT0003484	29.0903	26.9487	30.6505	27.4477	36.6406	33.0271
Endogenous1	mmu-miR-741|0	0	MIMAT0004236	5.13359	7.54564	7.66263	8.82248	8.91257	5.2148
Endogenous1	mmu-miR-742|0	0	MIMAT0004237	7.70039	9.70154	7.66263	7.8422	3.96114	5.2148
Endogenous1	mmu-miR-743a|0	0	MIMAT0004238	5.13359	5.38974	5.4733	4.90138	1.98057	5.2148
Endogenous1	mmu-miR-743b-3p|0	0	MIMAT0004840	4.27799	7.54564	6.56797	5.88165	5.94171	7.8222
Endogenous1	mmu-miR-743b-5p|0	0	MIMAT0004839	3.42239	9.70154	2.18932	4.90138	0.990286	6.08393
Endogenous1	mmu-miR-744|0	0	MIMAT0004187	1.7112	5.38974	1.09466	4.90138	3.96114	5.2148
Endogenous1	mmu-miR-758|0	0	MIMAT0003889	4.27799	4.31179	8.75729	8.82248	4.95143	5.2148
Endogenous1	mmu-miR-759|0	0	MIMAT0003897	6.84479	4.31179	7.66263	3.9211	2.97086	2.6074
Endogenous1	mmu-miR-760|0	0	MIMAT0003898	5.98919	3.23385	1.09466	6.86193	12.8737	6.08393
Endogenous1	mmu-miR-761|0	0	MIMAT0003893	7.70039	9.70154	8.75729	9.80275	5.94171	10.4296
Endogenous1	mmu-miR-762|0	0	MIMAT0003892	11.1228	20.481	14.2306	20.5858	13.864	14.7753
Endogenous1	mmu-miR-763|0	0	MIMAT0003896	2.5668	3.23385	3.28398	3.9211	6.932	0.869133
Endogenous1	mmu-miR-764-3p|0	0	MIMAT0003895	4.27799	3.23385	6.56797	4.90138	7.92229	1.73827
Endogenous1	mmu-miR-764-5p|0	0	MIMAT0003894	7.70039	8.62359	13.1359	2.94083	11.8834	5.2148
Endogenous1	mmu-miR-767|0	0	MIMAT0012773	5.98919	7.54564	3.28398	6.86193	4.95143	2.6074
Endogenous1	mmu-miR-770-3p|0	0	MIMAT0003891	5.98919	3.23385	7.66263	3.9211	1.98057	8.69133
Endogenous1	mmu-miR-770-5p|0	0	MIMAT0004822	3.42239	5.38974	5.4733	4.90138	4.95143	5.2148
Endogenous1	mmu-miR-802|0	0	MIMAT0004188	5.98919	12.9354	5.4733	9.80275	6.932	7.8222
Endogenous1	mmu-miR-804|0	0	MIMAT0004210	0.855598	3.23385	7.66263	2.94083	2.97086	5.2148
Endogenous1	mmu-miR-871|0	0	MIMAT0004841	6.84479	5.38974	2.18932	4.90138	3.96114	3.47653
Endogenous1	mmu-miR-872|0	0	MIMAT0004934	9.41158	5.38974	9.85195	3.9211	13.864	6.08393
Endogenous1	mmu-miR-873|0	0	MIMAT0004936	5.13359	11.8574	6.56797	4.90138	4.95143	4.34567
Endogenous1	mmu-miR-874|0	0	MIMAT0004853	4.27799	7.54564	3.28398	4.90138	4.95143	3.47653
Endogenous1	mmu-miR-875-3p|0	0	MIMAT0004938	4.27799	3.23385	3.28398	4.90138	7.92229	3.47653
Endogenous1	mmu-miR-875-5p|0	0	MIMAT0004937	3.42239	4.31179	0	7.8422	2.97086	6.08393
Endogenous1	mmu-miR-876-3p|0	0	MIMAT0004855	3.42239	4.31179	4.37864	5.88165	5.94171	4.34567
Endogenous1	mmu-miR-876-5p|0	0	MIMAT0004854	11.9784	20.481	10.9466	8.82248	19.8057	13.037
Endogenous1	mmu-miR-877|0	0	MIMAT0004861	1.7112	6.46769	5.4733	2.94083	2.97086	3.47653
Endogenous1	mmu-miR-878-3p|0	0	MIMAT0004933	1.7112	4.31179	8.75729	4.90138	7.92229	1.73827
Endogenous1	mmu-miR-878-5p|0	0	MIMAT0004932	10.2672	10.7795	9.85195	5.88165	7.92229	10.4296
Endogenous1	mmu-miR-879|0	0	MIMAT0004842	2.5668	4.31179	4.37864	10.783	2.97086	2.6074
Endogenous1	mmu-miR-880|0	0	MIMAT0004844	4.27799	4.31179	5.4733	5.88165	1.98057	1.73827
Endogenous1	mmu-miR-881|0	0	MIMAT0004846	3.42239	3.23385	8.75729	2.94083	4.95143	4.34567
Endogenous1	mmu-miR-882|0	0	MIMAT0004847	1.7112	3.23385	4.37864	5.88165	5.94171	3.47653
Endogenous1	mmu-miR-883a-3p|0	0	MIMAT0004849	2.5668	3.23385	2.18932	10.783	7.92229	2.6074
Endogenous1	mmu-miR-883a-5p|0	0	MIMAT0004848	8.55598	5.38974	3.28398	8.82248	10.8931	10.4296
Endogenous1	mmu-miR-883b-3p|0	0	MIMAT0004851	0	2.1559	1.09466	0.980275	1.98057	1.73827
Endogenous1	mmu-miR-883b-5p|0	0	MIMAT0004850	3.42239	4.31179	4.37864	3.9211	5.94171	2.6074
Endogenous1	mmu-miR-1186|0	0	MIMAT0005836	6.84479	4.31179	3.28398	4.90138	5.94171	6.08393
Endogenous1	mmu-miR-1186b|0	0	MIMAT0015644	5.98919	3.23385	3.28398	8.82248	3.96114	2.6074
Endogenous1	mmu-miR-1187|0	0	MIMAT0005837	11.9784	10.7795	6.56797	7.8422	11.8834	9.56046
Endogenous1	mmu-miR-1188|0	0	MIMAT0005843	6.84479	5.38974	1.09466	6.86193	2.97086	2.6074
Endogenous1	mmu-miR-1190|0	0	MIMAT0005847	8.55598	4.31179	4.37864	4.90138	2.97086	4.34567
Endogenous1	mmu-miR-1191|0	0	MIMAT0005849	6.84479	4.31179	6.56797	8.82248	6.932	9.56046
Endogenous1	mmu-miR-1192|0	0	MIMAT0005850	5.13359	7.54564	5.4733	4.90138	6.932	3.47653
Endogenous1	mmu-miR-1193|0	0	MIMAT0005851	5.98919	7.54564	8.75729	10.783	5.94171	7.8222
Endogenous1	mmu-miR-1194|0	0	MIMAT0005852	5.13359	3.23385	5.4733	2.94083	7.92229	2.6074
Endogenous1	mmu-miR-1195|0	0	MIMAT0005856	4.27799	4.31179	5.4733	2.94083	6.932	5.2148
Endogenous1	mmu-miR-1196|0	0	MIMAT0005857	9.41158	11.8574	12.0413	13.7239	13.864	8.69133
Endogenous1	mmu-miR-1197|0	0	MIMAT0005858	5.13359	8.62359	10.9466	4.90138	5.94171	6.08393
Endogenous1	mmu-miR-1198|0	0	MIMAT0005859	7.70039	3.23385	3.28398	5.88165	5.94171	12.1679
Endogenous1	mmu-miR-1199|0	0	MIMAT0005860	2.5668	5.38974	3.28398	2.94083	3.96114	4.34567
Endogenous1	mmu-miR-1224|0	0	MIMAT0005460	26.5235	5.38974	27.3665	63.7179	67.3394	67.7924
Endogenous1	mmu-miR-1274a|0	0	MIMAT0009445	1.7112	3.23385	5.4733	3.9211	1.98057	4.34567
Endogenous1	mmu-miR-1306|0	0	MIMAT0009411	4.27799	2.1559	5.4733	6.86193	11.8834	7.8222
Endogenous1	mmu-miR-1839-3p|0	0	MIMAT0009457	10.2672	12.9354	14.2306	15.6844	19.8057	15.6444
Endogenous1	mmu-miR-1839-5p|0	0	MIMAT0009456	3.42239	5.38974	8.75729	6.86193	6.932	13.9061
Endogenous1	mmu-miR-1892|0	0	MIMAT0007871	3.42239	2.1559	2.18932	1.96055	6.932	5.2148
Endogenous1	mmu-miR-1893|0	0	MIMAT0007879	5.98919	7.54564	5.4733	6.86193	8.91257	10.4296
Endogenous1	mmu-miR-1894-3p|0	0	MIMAT0007878	0	2.1559	1.09466	6.86193	5.94171	2.6074
Endogenous1	mmu-miR-1894-5p|0	0	MIMAT0007877	7.70039	8.62359	13.1359	2.94083	8.91257	5.2148
Endogenous1	mmu-miR-1895|0	0	MIMAT0007867	2.5668	7.54564	6.56797	4.90138	9.90286	7.8222
Endogenous1	mmu-miR-1896|0	0	MIMAT0007873	5.98919	6.46769	3.28398	9.80275	9.90286	2.6074
Endogenous1	mmu-miR-1897-3p|0	0	MIMAT0007865	0.855598	2.1559	4.37864	11.7633	8.91257	4.34567
Endogenous1	mmu-miR-1898|0	0	MIMAT0007875	5.13359	11.8574	6.56797	8.82248	2.97086	7.8222
Endogenous1	mmu-miR-1899|0	0	MIMAT0007869	4.27799	8.62359	3.28398	6.86193	4.95143	6.95306
Endogenous1	mmu-miR-1900|0	0	MIMAT0007870	5.98919	2.1559	5.4733	1.96055	2.97086	4.34567
Endogenous1	mmu-miR-1901|0	0	MIMAT0007880	5.13359	6.46769	10.9466	2.94083	6.932	3.47653
Endogenous1	mmu-miR-1902|0	0	MIMAT0007863	2.5668	12.9354	8.75729	35.2899	31.6891	33.8962
Endogenous1	mmu-miR-1903|0	0	MIMAT0007868	8.55598	7.54564	3.28398	5.88165	7.92229	8.69133
Endogenous1	mmu-miR-1904|0	0	MIMAT0007874	5.13359	2.1559	5.4733	2.94083	4.95143	6.95306
Endogenous1	mmu-miR-1905|0	0	MIMAT0007866	0	0	3.28398	0.980275	1.98057	1.73827
Endogenous1	mmu-miR-1906|0	0	MIMAT0007872	10.2672	16.1692	10.9466	15.6844	6.932	6.08393
Endogenous1	mmu-miR-1907|0	0	MIMAT0007876	7.70039	9.70154	5.4733	9.80275	11.8834	7.8222
Endogenous1	mmu-miR-1927|0	0	MIMAT0009390	0.855598	3.23385	2.18932	2.94083	3.96114	1.73827
Endogenous1	mmu-miR-1928|0	0	MIMAT0009391	11.1228	8.62359	10.9466	10.783	9.90286	11.2987
Endogenous1	mmu-miR-1929|0	0	MIMAT0009392	17.9676	15.0913	27.3665	21.5661	15.8446	13.037
Endogenous1	mmu-miR-1930|0	0	MIMAT0009393	6.84479	4.31179	3.28398	3.9211	4.95143	4.34567
Endogenous1	mmu-miR-1931|0	0	MIMAT0009394	5.13359	5.38974	7.66263	6.86193	5.94171	10.4296
Endogenous1	mmu-miR-1932|0	0	MIMAT0009395	0.855598	5.38974	0	2.94083	0.990286	3.47653
Endogenous1	mmu-miR-1933-3p|0	0	MIMAT0009397	5.13359	2.1559	2.18932	3.9211	3.96114	2.6074
Endogenous1	mmu-miR-1933-5p|0	0	MIMAT0009396	14.5452	18.3251	21.8932	11.7633	22.7766	15.6444
Endogenous1	mmu-miR-1934|0	0	MIMAT0009398	5.98919	4.31179	5.4733	1.96055	4.95143	5.2148
Endogenous1	mmu-miR-1935|0	0	MIMAT0009399	12.834	11.8574	4.37864	2.94083	5.94171	6.08393
Endogenous1	mmu-miR-1936|0	0	MIMAT0009400	0.855598	4.31179	1.09466	2.94083	0	2.6074
Endogenous1	mmu-miR-1937a+mmu-miR-1937b|0	0	MIMAT0009401	3.42239	7.54564	5.4733	14.7041	12.8737	16.5135
Endogenous1	mmu-miR-1937c|0	0	MIMAT0009429	6.84479	8.62359	12.0413	8.82248	16.8349	10.4296
Endogenous1	mmu-miR-1938|0	0	MIMAT0009402	4.27799	2.1559	4.37864	5.88165	6.932	2.6074
Endogenous1	mmu-miR-1939|0	0	MIMAT0009403	2.5668	5.38974	0	4.90138	3.96114	5.2148
Endogenous1	mmu-miR-1940|0	0	MIMAT0009404	11.9784	9.70154	9.85195	11.7633	7.92229	4.34567
Endogenous1	mmu-miR-1941-3p|0	0	MIMAT0009406	4.27799	5.38974	3.28398	3.9211	6.932	8.69133
Endogenous1	mmu-miR-1941-5p|0	0	MIMAT0009405	4.27799	4.31179	3.28398	0.980275	3.96114	3.47653
Endogenous1	mmu-miR-1942|0	0	MIMAT0009407	3.42239	8.62359	7.66263	13.7239	15.8446	6.08393
Endogenous1	mmu-miR-1943|0	0	MIMAT0009408	14.5452	15.0913	9.85195	8.82248	7.92229	9.56046
Endogenous1	mmu-miR-1944|0	0	MIMAT0009409	11.9784	17.2472	25.1772	6.86193	6.932	12.1679
Endogenous1	mmu-miR-1945|0	0	MIMAT0009410	5.13359	2.1559	3.28398	3.9211	2.97086	4.34567
Endogenous1	mmu-miR-1946a|0	0	MIMAT0009412	4.27799	7.54564	3.28398	2.94083	6.932	6.08393
Endogenous1	mmu-miR-1946b|0	0	MIMAT0009443	3.42239	8.62359	5.4733	0	11.8834	5.2148
Endogenous1	mmu-miR-1947|0	0	MIMAT0009413	1.7112	2.1559	0	2.94083	3.96114	1.73827
Endogenous1	mmu-miR-1948|0	0	MIMAT0009415	3.42239	7.54564	4.37864	0.980275	4.95143	6.08393
Endogenous1	mmu-miR-1949|0	0	MIMAT0009416	7.70039	14.0133	12.0413	8.82248	8.91257	5.2148
Endogenous1	mmu-miR-1950|0	0	MIMAT0009417	3.42239	6.46769	4.37864	5.88165	2.97086	3.47653
Endogenous1	mmu-miR-1951|0	0	MIMAT0009422	5.13359	2.1559	2.18932	2.94083	7.92229	4.34567
Endogenous1	mmu-miR-1952|0	0	MIMAT0009423	4.27799	7.54564	4.37864	0.980275	3.96114	2.6074
Endogenous1	mmu-miR-1953|0	0	MIMAT0009424	6.84479	9.70154	8.75729	8.82248	9.90286	2.6074
Endogenous1	mmu-miR-1954|0	0	MIMAT0009425	4.27799	4.31179	7.66263	4.90138	5.94171	2.6074
Endogenous1	mmu-miR-1955|0	0	MIMAT0009426	4.27799	4.31179	6.56797	3.9211	2.97086	5.2148
Endogenous1	mmu-miR-1956|0	0	MIMAT0009428	3.42239	7.54564	8.75729	1.96055	2.97086	3.47653
Endogenous1	mmu-miR-1957|0	0	MIMAT0009430	5.13359	6.46769	6.56797	3.9211	7.92229	8.69133
Endogenous1	mmu-miR-1958|0	0	MIMAT0009431	10.2672	9.70154	13.1359	13.7239	8.91257	6.08393
Endogenous1	mmu-miR-1959|0	0	MIMAT0009432	3.42239	5.38974	4.37864	7.8422	2.97086	6.08393
Endogenous1	mmu-miR-1960|0	0	MIMAT0009433	0.855598	3.23385	0	1.96055	1.98057	0.869133
Endogenous1	mmu-miR-1961|0	0	MIMAT0009434	10.2672	8.62359	5.4733	6.86193	12.8737	11.2987
Endogenous1	mmu-miR-1962|0	0	MIMAT0009435	5.98919	7.54564	10.9466	14.7041	13.864	9.56046
Endogenous1	mmu-miR-1963|0	0	MIMAT0009436	5.13359	7.54564	8.75729	8.82248	7.92229	6.95306
Endogenous1	mmu-miR-1964|0	0	MIMAT0009437	4.27799	7.54564	12.0413	4.90138	7.92229	6.08393
Endogenous1	mmu-miR-1965|0	0	MIMAT0009438	2.5668	9.70154	5.4733	3.9211	5.94171	9.56046
Endogenous1	mmu-miR-1966|0	0	MIMAT0009439	6.84479	10.7795	10.9466	11.7633	14.8543	6.08393
Endogenous1	mmu-miR-1967|0	0	MIMAT0009440	7.70039	10.7795	2.18932	4.90138	10.8931	9.56046
Endogenous1	mmu-miR-1968|0	0	MIMAT0009441	2.5668	4.31179	4.37864	4.90138	5.94171	3.47653
Endogenous1	mmu-miR-1969|0	0	MIMAT0009442	5.98919	5.38974	2.18932	1.96055	4.95143	3.47653
Endogenous1	mmu-miR-1970|0	0	MIMAT0009444	5.98919	5.38974	4.37864	4.90138	6.932	2.6074
Endogenous1	mmu-miR-1971|0	0	MIMAT0009446	8.55598	6.46769	3.28398	7.8422	3.96114	6.95306
Endogenous1	mmu-miR-1981|0	0	MIMAT0009458	2.5668	5.38974	4.37864	0.980275	0.990286	1.73827
Endogenous1	mmu-miR-1982|0	0	MIMAT0009460	2.5668	4.31179	4.37864	2.94083	3.96114	1.73827
Endogenous1	mmu-miR-1983|0	0	MIMAT0009455	2.5668	4.31179	6.56797	1.96055	3.96114	2.6074
Endogenous1	mmu-miR-2132|0	0	MIMAT0011208	3.42239	5.38974	9.85195	8.82248	3.96114	6.95306
Endogenous1	mmu-miR-2133|0	0	MIMAT0011209	0.855598	15.0913	8.75729	14.7041	13.864	19.9901
Endogenous1	mmu-miR-2134|0	0	MIMAT0011210	4.27799	6.46769	3.28398	53.9151	21.7863	20.8592
Endogenous1	mmu-miR-2135|0	0	MIMAT0011211	2.5668	4.31179	6.56797	17.645	9.90286	13.037
Endogenous1	mmu-miR-2136|0	0	MIMAT0011212	3.42239	7.54564	7.66263	4.90138	2.97086	3.47653
Endogenous1	mmu-miR-2137|0	0	MIMAT0011213	2.5668	6.46769	2.18932	45.0927	21.7863	26.9431
Endogenous1	mmu-miR-2138|0	0	MIMAT0011214	10.2672	9.70154	16.4199	8.82248	7.92229	7.8222
Endogenous1	mmu-miR-2139|0	0	MIMAT0011215	2.5668	7.54564	3.28398	6.86193	4.95143	6.08393
Endogenous1	mmu-miR-2140|0	0	MIMAT0011216	29.0903	20.481	85.3836	6.86193	12.8737	6.95306
Endogenous1	mmu-miR-2141|0	0	MIMAT0011217	9.41158	15.0913	75.5316	8.82248	12.8737	9.56046
Endogenous1	mmu-miR-2145|0	0	MIMAT0011221	5.13359	6.46769	6.56797	6.86193	8.91257	7.8222
Endogenous1	mmu-miR-2146|0	0	MIMAT0011222	9.41158	5.38974	12.0413	6.86193	7.92229	6.95306
Endogenous1	mmu-miR-2182|0	0	MIMAT0011286	3.42239	5.38974	9.85195	5.88165	2.97086	5.2148
Endogenous1	mmu-miR-2183|0	0	MIMAT0011287	68.4479	77.6123	74.4369	72.5404	49.5143	45.1949
Endogenous1	mmu-miR-2861|0	0	MIMAT0013803	3.42239	4.31179	8.75729	1.96055	4.95143	2.6074
Endogenous1	mmu-miR-3072|0	0	MIMAT0014853	0	3.23385	0	0.980275	2.97086	1.73827
Endogenous1	mmu-miR-3099|0	0	MIMAT0014816	5.13359	3.23385	3.28398	1.96055	6.932	3.47653
Endogenous1	mmu-miR-3470a+mmu-miR-3470b|0	0	MIMAT0015640	3.42239	8.62359	5.4733	6.86193	6.932	4.34567
Endogenous1	mmu-miR-3471|0	0	MIMAT0015642	8.55598	6.46769	9.85195	5.88165	8.91257	8.69133
Endogenous1	mmu-miR-3472|0	0	MIMAT0015643	4.27799	4.31179	8.75729	1.96055	6.932	3.47653
Endogenous1	mmu-miR-3473|0	0	MIMAT0015645	7.70039	6.46769	7.66263	6.86193	9.90286	8.69133
Endogenous1	mmu-miR-3474|0	0	MIMAT0015646	2.5668	4.31179	5.4733	7.8422	4.95143	3.47653
Endogenous1	mmu-miR-3475|0	0	MIMAT0015219	5.13359	7.54564	4.37864	7.8422	4.95143	6.95306
Endogenous2	mcmv-miR-m01-1|0	0	MIMAT0005533	5.98919	11.8574	4.37864	2.94083	8.91257	5.2148
Endogenous2	mcmv-miR-m01-2|0	0	MIMAT0005534	1.7112	3.23385	8.75729	9.80275	8.91257	7.8222
Endogenous2	mcmv-miR-m01-3|0	0	MIMAT0005536	7.70039	6.46769	2.18932	4.90138	5.94171	3.47653
Endogenous2	mcmv-miR-m01-4|0	0	MIMAT0005538	0.855598	6.46769	4.37864	7.8422	3.96114	3.47653
Endogenous2	mcmv-miR-m21-1|0	0	MIMAT0005540	2.5668	5.38974	3.28398	4.90138	7.92229	6.95306
Endogenous2	mcmv-miR-m22-1|0	0	MIMAT0005541	1.7112	6.46769	2.18932	2.94083	2.97086	0.869133
Endogenous2	mcmv-miR-M23-1-3p|0	0	MIMAT0005543	5.13359	1.07795	5.4733	8.82248	3.96114	6.08393
Endogenous2	mcmv-miR-M23-1-5p|0	0	MIMAT0005542	5.98919	7.54564	5.4733	2.94083	3.96114	6.95306
Endogenous2	mcmv-miR-M23-2|0	0	MIMAT0005545	10.2672	16.1692	10.9466	15.6844	9.90286	14.7753
Endogenous2	mcmv-miR-M44-1|0	0	MIMAT0005546	3.42239	7.54564	4.37864	8.82248	6.932	4.34567
Endogenous2	mcmv-miR-M55-1|0	0	MIMAT0005547	3.42239	1.07795	4.37864	6.86193	4.95143	3.47653
Endogenous2	mcmv-miR-m59-1|0	0	MIMAT0005548	5.13359	5.38974	6.56797	5.88165	0.990286	1.73827
Endogenous2	mcmv-miR-m59-2|0	0	MIMAT0005549	7.70039	16.1692	12.0413	10.783	11.8834	6.95306
Endogenous2	mcmv-miR-M87-1|0	0	MIMAT0005550	0.855598	3.23385	3.28398	2.94083	0.990286	2.6074
Endogenous2	mcmv-miR-m88-1|0	0	MIMAT0005552	8.55598	6.46769	9.85195	15.6844	10.8931	6.95306
Endogenous2	mcmv-miR-M95-1-3p|0	0	MIMAT0005554	6.84479	6.46769	8.75729	8.82248	7.92229	9.56046
Endogenous2	mcmv-miR-M95-1-5p|0	0	MIMAT0005553	3.42239	5.38974	5.4733	3.9211	1.98057	6.08393
Endogenous2	mcmv-miR-m107-1-3p|0	0	MIMAT0005556	8.55598	18.3251	10.9466	12.7436	4.95143	5.2148
Endogenous2	mcmv-miR-m107-1-5p|0	0	MIMAT0005555	5.13359	5.38974	6.56797	5.88165	3.96114	6.95306
Endogenous2	mcmv-miR-m108-1|0	0	MIMAT0005558	3.42239	10.7795	8.75729	9.80275	3.96114	6.08393
Endogenous2	mcmv-miR-m108-2-3p|0	0	MIMAT0005561	9.41158	4.31179	5.4733	7.8422	5.94171	6.95306
Endogenous2	mcmv-miR-m108-2-5p.1|0	0	MIMAT0005560	8.55598	15.0913	6.56797	9.80275	5.94171	7.8222
Endogenous2	mcmv-miR-m108-2-5p.2|0	0	MIMAT0005559	6.84479	5.38974	3.28398	5.88165	6.932	6.95306
Endogenous2	mghv-miR-M1-1|0	0	MIMAT0001564	2.5668	7.54564	7.66263	5.88165	2.97086	0.869133
Endogenous2	mghv-miR-M1-2|0	0	MIMAT0001565	11.9784	9.70154	10.9466	5.88165	2.97086	6.95306
Endogenous2	mghv-miR-M1-3|0	0	MIMAT0001566	1.7112	3.23385	3.28398	4.90138	7.92229	3.47653
Endogenous2	mghv-miR-M1-4|0	0	MIMAT0001567	10.2672	14.0133	6.56797	13.7239	13.864	9.56046
Endogenous2	mghv-miR-M1-5|0	0	MIMAT0001568	7.70039	8.62359	4.37864	2.94083	7.92229	4.34567
Endogenous2	mghv-miR-M1-6|0	0	MIMAT0001569	0.855598	6.46769	3.28398	4.90138	2.97086	1.73827
Endogenous2	mghv-miR-M1-7-3p|0	0	MIMAT0001571	2.5668	6.46769	8.75729	3.9211	4.95143	5.2148
Endogenous2	mghv-miR-M1-7-5p|0	0	MIMAT0001570	5.98919	6.46769	3.28398	5.88165	3.96114	7.8222
Endogenous2	mghv-miR-M1-8|0	0	MIMAT0001572	5.13359	8.62359	6.56797	3.9211	7.92229	6.95306
Endogenous2	mghv-miR-M1-9|0	0	MIMAT0001573	5.13359	1.07795	5.4733	5.88165	0.990286	1.73827
Ligation	LIG_NEG_A	0	nmiR00810.1	2.5668	10.7795	5.4733	0.980275	10.8931	5.2148
Ligation	LIG_NEG_B	0	nmiR00828.1	1.7112	6.46769	4.37864	5.88165	0.990286	4.34567
Ligation	LIG_NEG_C	0	nmiR00803.1	1.7112	4.31179	3.28398	3.9211	0.990286	1.73827
Ligation	LIG_POS_A	0	nmiR00813.1	17046.1	16622	18555.6	18257.6	16227.8	15255
Ligation	LIG_POS_B	0	nmiR00809.1	4174.46	4059.55	4499.06	4557.3	4151.28	3971.94
Ligation	LIG_POS_C	0	nmiR00811.1	354.218	297.514	332.777	345.057	260.445	302.458
SpikeIn	ath-miR159a|0	0	MIMAT0000177	187.376	160.614	223.311	228.404	159.436	193.817
SpikeIn	cel-miR-248|0	0	MIMAT0000304	754.638	586.404	808.954	621.495	714.986	694.437
SpikeIn	osa-miR414|0	0	MIMAT0001330	1454.52	1435.83	2224.35	1972.31	1943.93	1752.17
Figure 3b	Kcnma1+/+	Kcnma1-/-
	67	27
	135	79
	151	48
	138
Figure 3c	Kcnma1+/+	Kcnma1-/-
	144	39
	87	50
	180	45
	227
	135
Figure 3d	Kcnma1+/+	Kcnma1-/-
	686	223
	1213	667
	1757	378
	1876
Figure 3e	Kcnma1+/+	Kcnma1-/-
	29	91
	81	327
	84	207
	99
	129
Figure 3f	Kcnma1+/+	Kcnma1-/-
	8	31
	11	82
	10	258
	9
	24
Figure 3g	Kcnma1+/+	Kcnma1-/-
	15	149
	40	406
	41	2751
	40
	78
Figure 3i
	No EVs				Kcnma1+/+ Evs						Kcnma1+/+ EVs
Control	1	1	1	1	1	1	1	1	1	1	1	1	1	1	1	1
0'	0.814	0.746	0.996036	0.807535	0.822	0.988	1.05819	1.05409	0.85613	0.961677	0.848561	0.734914	1.54815	0.904409	1.10642	0.876985
10'	1.099	0.967	1.00427	0.634421	0.939	1.102	0.997947	0.977266	1.01213	0.906697	0.877217	0.960434	0	0.847463	0.975392	1.03649
20'	0	1.097	0.746639	0.398597	0.82	1.178	1.03101	0.966142	1.07399	0.914021	1.66759	1.55998	0	0	1.04278	0.998825
30'	0	0.923	0	0	0	0.727	1.08805	0.909316	1.08749	0.935777	0	0	0	0	1.09777	0
Figure 3k
	scr mimic				src inhibitor				miR-15a mimic				miR-15a inhibitor				miR23a mimic				miR23a inhibitor
Control	1	1	1	1	1	1	1	1	1	1	1	1	1	1	1	1	1	1	1	1	1	1	1	1
0'	0.83495	0.816286	1.98686	0.980118	0.936145	0.965459	0.884913	0.98653	0.924816	0.810858	0.938443	0.976079	0.958082	0.927431	0.944941	0.95159	0.966744	0.879486	0.909592	0.923005	0.960283	0.916025	0.871637	0.885385
10'	1.20269	1.08019	1.98686	0.892966	1.04078	0.97062	0.961099	0.889727	1.09823	1.04444	0.945083	0.889389	0.938371	1.03779	0.94916	0.951002	0.920856	0.90447	0.907879	0.860611	0.882866	0.869021	0.891683	0.904537
20'	0	0	1.952	0	0	1.05938	0.770214	0	0	0	0.886462	0	0	1.10319	0	1.21644	0.95654	0.618187	0.505148	1.08719	1.17282	0	0	0
Figure 3l
	scr mimic				src inhibitor				miR-15a mimic				miR-15a inhibitor				miR23a mimic				miR23a inhibitor
-H2O2	0.014667	0.013667	0.01924	0.017361	0.013	0.02	0.02319	0.01942	0.021333	0.033333	0.02519	0.0319	0.021	0.028	0.02423	0.0319	0.030667	0.03	0.030667	0.03	0.029333	0.028	0.029333	0.028
+H2O2	0.039	0.021	0.04599	0.06319	0.027333	0.047839	0.047353	0.038901	0.128333	0.149667	0.16914	0.14108	0.035	0.030333	0.03194	0.03012	0.027	0.033	0.0381	0.021337	0.046	0.052667	0.059126	0.052333

## Sheet: Figure 4
Figure 4c
	Kcnma1+/+ EVs	Kcnma1-/- EVs
	42	61
	26	51
	23	55
Figure 4g
	WT Mice	MI + Kcnma1+/+ EVs	MI + Kcnma1-/- EVs
	54	42	38
	72	45	28
	75	40	27
	65	38	30
	68	42	37
	60
	58
	78
Figure 4h
	WT Mice	MI + Kcnma1+/+ EVs	MI + Kcnma1-/- EVs
	22	21	17
	44	22	12
	48	19	11
	39	17	14
	41	18	16
	36
	34
	50

## Sheet: Supplementary Figure 2
Supplementary Figure 2e
Voltage (mV)	n1	n2	n3	n4	n5	n6
100	11.8	11.9	12	10.9	10	11
80	8.8	9	9.6	9	9.6	8.2
60	5.4	6.3	7.1	6.4	6.5	6.8
40	4.1	3.7	4.6	6.1	6.8	5.7
20
0
-20	3.07	3.3	2.3	2.95	2.7	2.6
-40	3.7	3.9	4.65	3.8	3.9	4.1
-60	5.9	6.7	6.3	6.8	6.2	6.9
-80	7.5	6.9	8	8.1	7	7.1
-100

## Sheet: Supplementary Figure 4
Supplementary Figure 4a
	GAPDH (IR680), CST #2118						Sodium Potassium ATPase (IR800), abcam #ab7671						BKCa(Alomone labs, #APC21)
							Ponceau S loading control
	Ponceau S loading control
Supplementary Figure 4b																											plasma EVs (loading amount 0.8ug)
28		1	2	3	4	5	6	7	8	9	10	11	12					average	10^n								Frozen	Fresh	blank
	A													Lum		72	543	307.5	blank								116	868.5	307.5
	B		72	543	1087236	1118000								Lum		79	1217	648	-5							formula	-4.81404	-3.71484	-4.28175
	C		79	1217	OVRFLW	OVRFLW								Lum		132	409	270.5	-4							10^N	1.53448e-05	0.000192821	5.22694e-05
	D		132	409	102	130	loading amount :0.8ug							Lum		1010	1343	1176.5	-3							remove blank	1.53448e-05	0.000192821	5.22694e-05
	E		1010	1343	762	975								Lum		10466	11842	11154	-2							value/ug protein amount	1.9181e-05	0.000241027
	F		10466	11842	46	473								Lum		106033	107245	106639	-1							value/ng protein amount	0.019181	0.241027
	G		106033	107245	87	498								Lum		1087236	1118000	1102618	0
	H													Lum		OVRFLW	OVRFLW		1
															Frozen	102	130	116	loading amount :0.8ug
37		1	2	3	4	5	6	7	8	9	10	11	12		Fresh	762	975	868.5
	A													Lum
	B		63	543	678858	684640								Lum
	C		47	844	3578753	3373475								Lum													plasma EVs (loading amount 0.8ug)
	D		165	323	50	80	loading amount :0.8ug							Lum													Frozen	Fresh	blank
	E		651	1008	550	964								Lum				average	10^n								65	757	303
	F		7117	7591	66	469								Lum		63	543	303	blank							formula	-4.99532	-3.63011	-4.13929
	G		71765	75842	58	586								Lum		47	844	445.5	-5							10^N	1.01083e-05	0.000234363	7.25616e-05
	H													Lum		165	323	244	-4							remove blank	#REF!	#REF!	#REF!
																651	1008	829.5	-3							value/ug protein amount	#REF!	#REF!
37		1	2	3	4	5	6	7	8	9	10	11	12			7117	7591	7354	-2							value/ng protein amount	#REF!	#REF!
	A													Lum		71765	75842	73803.5	-1
	B		63	44	100151	103820								Lum		678858	684640	681749	0
	C		47	186	565027	569389								Lum		3578753	3373475	3476114	1
	D		24	136	67	34	loading amount :0.8ug							Lum	Frozen	50	80	65	loading amount :0.8ug
	E		105	168	173	149								Lum	Fresh	550	964	757
	F		1754	1965	56	55								Lum
	G		16306	16448	54	61								Lum
	H													Lum													plasma EVs (loading amount 0.8ug)
																											Frozen	Fresh	blank
																		average	10^n								50.5	161	53.5
																63	44	53.5	blank							formula	-4.38869	-3.71124	-4.35497
																47	186	116.5	-5							10^N	4.0861e-05	0.000194431	4.41599e-05
																24	136	80	-4							remove blank	4.0861e-05	0.000194431	4.41599e-05
																105	168	136.5	-3							value/ug protein amount	5.10763e-05	0.000243038
																1754	1965	1859.5	-2							value/ng protein amount	0.0510763	0.243038
																16306	16448	16377	-1
																100151	103820	101986	0							Sum data	Time (min)	Temperature (C)	Frozen	Fresh
																565027	569389	567208	1								0	26	-0.0461558	0.17569
															Frozen	67	34	50.5	loading amount :0.8ug								20	37	-0.0780667	0.202252
															Fresh	173	149	161									50	37	-0.00412361	0.187838
